# Supplementary material for: Kinetics thermodynamics and adsorption study of raw treated diatomite as a sustainable adsorbent for crystal violet dye
Source: Sci Rep. 2025 Jul 1;15:21991. doi: 10.1038/s41598-025-05787-3 (PMC12217334; doi:10.1038/s41598-025-05787-3)
Supplement: Supplementary file 1 — Supplementary Material 1 [file 41598_2025_5787_MOESM1_ESM.xlsx]

## Sheet: RD
2Theta	Intensity
2.06	72.3809
2.09	75.4286
2.12	80.8571
2.15	80.8571
2.18	83.9048
2.21	79.9048
2.24	68.9524
2.27	59.7143
2.3	68.4762
2.33	69.1429
2.36	58.4762
2.39	62.7619
2.42	74.2857
2.45	71.6191
2.48	54.9524
2.51	58.3809
2.54	70.2857
2.57	82.1905
2.6	76.8571
2.63	58.9524
2.66	47.2381
2.69	62.9524
2.72	72.0952
2.75	79.3333
2.78	68.4762
2.81	67.2381
2.84	64.0952
2.87	71.0476
2.9	65.5238
2.93	73.3333
2.96	78.1905
2.99	82.2857
3.02	76.7619
3.05	83.4286
3.08	81.6191
3.11	74.0952
3.14	71.6191
3.17	64.6667
3.2	62.1905
3.23	70.5714
3.26	96.5714
3.29	110.857
3.32	102.381
3.35	93.8095
3.38	92.3809
3.41	104.571
3.44	103.143
3.47	88.9524
3.5	73.7143
3.53	68.1905
3.56	72.6667
3.59	71.7143
3.62	82.4762
3.65	102.19
3.68	108.286
3.71	102.095
3.74	93.3333
3.77	90.8571
3.8	90.4762
3.83	105.714
3.86	104.762
3.89	108.381
3.92	89.3333
3.95	101.048
3.98	127.905
4.01	146.857
4.04	100.286
4.07	71.3333
4.1	82
4.13	81.5238
4.16	74.1905
4.19	86.8571
4.22	104.571
4.25	110.19
4.28	107.905
4.31	104.762
4.34	101.714
4.37	115.619
4.4	128.476
4.43	121.048
4.46	109.905
4.49	119.714
4.52	143.333
4.55	136.095
4.58	117.048
4.61	102.571
4.64	107.048
4.67	100.667
4.7	112.571
4.73	117.333
4.76	119.714
4.79	121.714
4.82	134.857
4.85	122.667
4.88	108.095
4.91	103.619
4.94	111.81
4.97	123.429
5	124.952
5.03	108.857
5.06	82.8571
5.09	99.6191
5.12	124.286
5.15	128.286
5.18	123.524
5.21	123.333
5.24	132.381
5.27	126.952
5.3	135.714
5.33	132.095
5.36	134
5.39	136.952
5.42	126.952
5.45	119.238
5.48	135.81
5.51	161.429
5.54	166.571
5.57	157.714
5.6	143.81
5.63	130.762
5.66	116.381
5.69	117.524
5.72	129.333
5.75	146.857
5.78	149.81
5.81	149.714
5.84	147.143
5.87	144
5.9	142.667
5.93	160.286
5.96	159.524
5.99	143.333
6.02	127.524
6.05	151.238
6.08	157.333
6.11	147.048
6.14	136.286
6.17	147.238
6.2	144.286
6.23	152
6.26	163.048
6.29	168.095
6.32	161.238
6.35	159.333
6.38	151.048
6.41	146.571
6.44	166.476
6.47	168.952
6.5	152.095
6.53	145.81
6.56	167.143
6.59	166.857
6.62	145.048
6.65	123.333
6.68	126.476
6.71	162.952
6.74	179.429
6.77	174.381
6.8	164
6.83	178.095
6.86	181.048
6.89	183.429
6.92	181.048
6.95	167.143
6.98	149.619
7.01	129.143
7.04	141.619
7.07	170.762
7.1	198.381
7.13	182.381
7.16	162.952
7.19	160.857
7.22	172.095
7.25	183.238
7.28	173.048
7.31	144.762
7.34	137.619
7.37	160.762
7.4	176.381
7.43	169.333
7.46	160.095
7.49	152.571
7.52	162.19
7.55	174.381
7.58	151.238
7.61	137.048
7.64	148.857
7.67	174.19
7.7	172.095
7.73	164.095
7.76	150.19
7.79	142.095
7.82	135.524
7.85	130.095
7.88	140.476
7.91	188.19
7.94	208.667
7.97	199.714
8	170.952
8.03	172.857
8.06	167.143
8.09	149.333
8.12	138.571
8.15	158.381
8.18	176.286
8.21	181.524
8.24	170.476
8.27	175.619
8.3	172
8.33	161.619
8.36	142.381
8.39	147.619
8.42	136.857
8.45	150.19
8.48	171.714
8.51	190.095
8.54	182.571
8.57	198.095
8.6	203.524
8.63	186.286
8.66	169.048
8.69	164.857
8.72	155.333
8.75	161.714
8.78	169.714
8.81	184.381
8.84	172.19
8.87	166.19
8.9	162.286
8.93	166.095
8.96	177.238
8.99	185.714
9.02	176.762
9.05	170
9.08	188.19
9.11	172.857
9.14	162.667
9.17	139.143
9.2	141.238
9.23	116.857
9.26	121.429
9.29	115.238
9.32	123.238
9.35	125.905
9.38	132
9.41	132
9.44	135.333
9.47	133.333
9.5	124.476
9.53	109.905
9.56	102.857
9.59	97.6191
9.62	80.0952
9.65	87.6191
9.68	96.4762
9.71	115.143
9.74	109.333
9.77	104.667
9.8	94.9524
9.83	110.667
9.86	124.857
9.89	124.19
9.92	99.9048
9.95	84.0952
9.98	90
10.01	92.7619
10.04	89.2381
10.07	84.1905
10.1	98.2857
10.13	99.7143
10.16	113.143
10.19	112.667
10.22	114.476
10.25	95.5238
10.28	97.3333
10.31	98.5714
10.34	106
10.37	96.8571
10.4	84.6667
10.43	81.9048
10.46	88.9524
10.49	95.3333
10.52	89.7143
10.55	92.8571
10.58	96.5714
10.61	91.9048
10.64	90.7619
10.67	93.1429
10.7	84.6667
10.73	75.5238
10.76	78.6667
10.79	98.2857
10.82	104.19
10.85	97.5238
10.88	95.8095
10.91	113.429
10.94	125.81
10.97	113.048
11	99.8095
11.03	96.0952
11.06	93.5238
11.09	91.5238
11.12	87.3333
11.15	94.9524
11.18	98.0952
11.21	99.5238
11.24	105.429
11.27	118.667
11.3	127.905
11.33	128.571
11.36	135.905
11.39	131.81
11.42	113.048
11.45	103.048
11.48	96.2857
11.51	89.3333
11.54	103.619
11.57	138.571
11.6	137.905
11.63	109.81
11.66	85.8095
11.69	88.0952
11.72	85.5238
11.75	91.3333
11.78	88.4762
11.81	92.8571
11.84	89.0476
11.87	99.4286
11.9	104.095
11.93	112.286
11.96	101.905
11.99	91.8095
12.02	87.0476
12.05	102.952
12.08	116.381
12.11	117.524
12.14	110.19
12.17	111.048
12.2	110.857
12.23	110.952
12.26	119.905
12.29	127.429
12.32	113.714
12.35	101.333
12.38	110.667
12.41	107.619
12.44	94.3809
12.47	114.095
12.5	133.333
12.53	136.286
12.56	123.619
12.59	141.714
12.62	149.143
12.65	133.524
12.68	115.143
12.71	113.81
12.74	122.667
12.77	117.714
12.8	118.095
12.83	111.333
12.86	99.4286
12.89	95.4286
12.92	95.3333
12.95	106.381
12.98	111.143
13.01	112
13.04	114.381
13.07	113.238
13.1	106.095
13.13	100
13.16	105.429
13.19	101.143
13.22	99.5238
13.25	111.619
13.28	132.857
13.31	140.952
13.34	130.857
13.37	121.619
13.4	103.714
13.43	92.0952
13.46	98
13.49	120.095
13.52	117.81
13.55	109.524
13.58	123.429
13.61	138.095
13.64	144.952
13.67	128.857
13.7	122.286
13.73	125.429
13.76	136.857
13.79	139.619
13.82	131.143
13.85	125.524
13.88	116.762
13.91	121.81
13.94	129.714
13.97	128.952
14	120.762
14.03	130.095
14.06	147.524
14.09	145.905
14.12	139.905
14.15	127.619
14.18	135.905
14.21	150.667
14.24	167.333
14.27	146.571
14.3	131.81
14.33	138.476
14.36	129.429
14.39	120.381
14.42	121.619
14.45	146.476
14.48	141.238
14.51	130.381
14.54	136
14.57	152
14.6	149.429
14.63	128.381
14.66	133.333
14.69	135.333
14.72	123.333
14.75	110.571
14.78	137.333
14.81	156.381
14.84	152.095
14.87	125.714
14.9	114.857
14.93	136.571
14.96	164.095
14.99	161.143
15.02	140.381
15.05	162.857
15.08	170.571
15.11	162.381
15.14	136.762
15.17	165.619
15.2	161.048
15.23	155.714
15.26	150.667
15.29	170.381
15.32	165.905
15.35	173.333
15.38	175.048
15.41	168.476
15.44	143.81
15.47	160
15.5	165.714
15.53	182.286
15.56	166.095
15.59	162.667
15.62	148.952
15.65	145.238
15.68	142.095
15.71	165.048
15.74	194.571
15.77	200.286
15.8	177.143
15.83	162.476
15.86	154.667
15.89	178.286
15.92	194.19
15.95	203.333
15.98	190
16.01	163.81
16.04	140.381
16.07	177.905
16.1	213.143
16.13	206
16.16	164.952
16.19	167.143
16.22	194.095
16.25	210
16.28	184.667
16.31	152.667
16.34	165.524
16.37	189.048
16.4	196.667
16.43	202.095
16.46	211.333
16.49	190.19
16.52	161.524
16.55	190.095
16.58	213.905
16.61	214.571
16.64	206.857
16.67	234.19
16.7	228.476
16.73	242.476
16.76	233.333
16.79	206.857
16.82	202
16.85	228.476
16.88	253.714
16.91	230.571
16.94	243.524
16.97	250.381
17	248.095
17.03	205.429
17.06	213.333
17.09	245.714
17.12	256.095
17.15	264.952
17.18	263.143
17.21	253.048
17.24	229.238
17.27	232
17.3	227.714
17.33	235.143
17.36	244.857
17.39	252.286
17.42	248
17.45	251.619
17.48	220.952
17.51	216.571
17.54	247.619
17.57	275.714
17.6	252.381
17.63	246.667
17.66	276
17.69	298.667
17.72	299.333
17.75	283.619
17.78	275.238
17.81	261.429
17.84	278.857
17.87	296.286
17.9	298.952
17.93	268.762
17.96	288.095
17.99	305.143
18.02	291.905
18.05	316.095
18.08	336.286
18.11	346.286
18.14	322
18.17	360.762
18.2	324.571
18.23	306.571
18.26	324.762
18.29	344.381
18.32	309.81
18.35	286.095
18.38	315.619
18.41	314.952
18.44	333.714
18.47	351.333
18.5	353.714
18.53	345.143
18.56	334.286
18.59	340
18.62	318.571
18.65	322.857
18.68	353.524
18.71	376.286
18.74	358.286
18.77	334.857
18.8	328.19
18.83	325.619
18.86	351.714
18.89	388.19
18.92	381.429
18.95	355.238
18.98	352.762
19.01	364.952
19.04	397.048
19.07	418.952
19.1	382.857
19.13	390.095
19.16	436.095
19.19	462
19.22	432.381
19.25	446.476
19.28	470.381
19.31	442.571
19.34	413.333
19.37	396.762
19.4	421.143
19.43	448
19.46	461.714
19.49	460.095
19.52	483.81
19.55	477.81
19.58	492.857
19.61	512.952
19.64	553.524
19.67	542.476
19.7	534.19
19.73	562.857
19.76	592.667
19.79	599.143
19.82	574.476
19.85	620.095
19.88	645.048
19.91	665.333
19.94	660.19
19.97	734.095
20	757.81
20.03	734.857
20.06	673.905
20.09	666.19
20.12	699.143
20.15	721.238
20.18	713.048
20.21	684.381
20.24	662
20.27	659.81
20.3	659.143
20.33	694.762
20.36	701.048
20.39	694.952
20.42	692
20.45	703.619
20.48	716.667
20.51	686
20.54	650.571
20.57	672.762
20.6	697.619
20.63	708
20.66	669.905
20.69	685.905
20.72	707.143
20.75	736.571
20.78	735.048
20.81	722.095
20.84	720
20.87	709.238
20.9	749.429
20.93	848.286
20.96	980.857
20.99	1095.71
21.02	1230
21.05	1402.29
21.08	1507.62
21.11	1499.14
21.14	1343.52
21.17	1159.43
21.2	976.19
21.23	835.81
21.26	727.619
21.29	717.619
21.32	734.286
21.35	724.571
21.38	689.81
21.41	668.952
21.44	654.667
21.47	633.333
21.5	688.476
21.53	709.905
21.56	692.952
21.59	658.095
21.62	649.143
21.65	691.333
21.68	702.667
21.71	737.524
21.74	702.095
21.77	711.048
21.8	714.571
21.83	714.762
21.86	694.19
21.89	671.714
21.92	672.095
21.95	711.619
21.98	690.667
22.01	651.429
22.04	690
22.07	765.048
22.1	731.143
22.13	647.048
22.16	647.714
22.19	674.476
22.22	649.524
22.25	625.238
22.28	586.286
22.31	640.19
22.34	722.571
22.37	776.476
22.4	736.762
22.43	699.81
22.46	657.429
22.49	635.524
22.52	644.667
22.55	628.952
22.58	617.238
22.61	648.095
22.64	707.905
22.67	711.619
22.7	749.524
22.73	718.952
22.76	667.619
22.79	611.619
22.82	663.333
22.85	709.81
22.88	721.619
22.91	712.381
22.94	677.905
22.97	643.238
23	606.476
23.03	667.048
23.06	640.857
23.09	636.095
23.12	661.143
23.15	736
23.18	709.619
23.21	689.714
23.24	748.381
23.27	784.952
23.3	728.667
23.33	673.905
23.36	708.571
23.39	732.19
23.42	693.333
23.45	654.952
23.48	628.667
23.51	654.952
23.54	642
23.57	611.524
23.6	574.571
23.63	633.429
23.66	629.429
23.69	615.905
23.72	599.714
23.75	607.333
23.78	562.286
23.81	581.333
23.84	607.905
23.87	596.381
23.9	560.19
23.93	566.952
23.96	571.238
23.99	583.619
24.02	590.286
24.05	588.667
24.08	599.524
24.11	627.238
24.14	603.905
24.17	566.952
24.2	577.333
24.23	588.857
24.26	549.905
24.29	528.476
24.32	560.095
24.35	603.524
24.38	602.476
24.41	587.714
24.44	602.19
24.47	596.095
24.5	596.857
24.53	573.048
24.56	589.048
24.59	579.143
24.62	556.952
24.65	495.238
24.68	483.905
24.71	490.952
24.74	523.333
24.77	523.905
24.8	554.19
24.83	534.19
24.86	530.667
24.89	483.714
24.92	501.238
24.95	513.048
24.98	518.19
25.01	495.524
25.04	468.476
25.07	488.476
25.1	485.238
25.13	514.476
25.16	498.095
25.19	511.714
25.22	498.667
25.25	488.286
25.28	463.333
25.31	484.571
25.34	506.952
25.37	522.952
25.4	481.048
25.43	490.762
25.46	510.381
25.49	498.19
25.52	441.81
25.55	471.238
25.58	561.905
25.61	530
25.64	473.81
25.67	460.857
25.7	525.429
25.73	503.238
25.76	493.429
25.79	495.429
25.82	508.571
25.85	475.143
25.88	475.238
25.91	496.095
25.94	499.238
25.97	461.238
26	418.952
26.03	428.286
26.06	459.905
26.09	468.857
26.12	430.095
26.15	416.381
26.18	446.571
26.21	472.762
26.24	454.095
26.27	427.143
26.3	445.81
26.33	464.095
26.36	492
26.39	516.19
26.42	508.381
26.45	498.857
26.48	508.286
26.51	573.81
26.54	596.286
26.57	624.952
26.6	648.762
26.63	782.381
26.66	987.048
26.69	1279.24
26.72	1763.43
26.75	2404.48
26.78	3369.43
26.81	4821.43
26.84	7076.95
26.87	9197.05
26.9	10245.5
26.93	9925.52
26.96	8742.19
26.99	6959.14
27.02	4845.33
27.05	2987.81
27.08	1780.76
27.11	1165.43
27.14	886.857
27.17	749.714
27.2	745.238
27.23	708.762
27.26	667.333
27.29	624.381
27.32	614.19
27.35	554.952
27.38	477.619
27.41	431.333
27.44	438.571
27.47	438.19
27.5	468.952
27.53	470.762
27.56	453.429
27.59	466.381
27.62	549.333
27.65	605.524
27.68	640.19
27.71	679.524
27.74	673.429
27.77	634.571
27.8	567.143
27.83	535.905
27.86	517.429
27.89	494.571
27.92	477.81
27.95	475.238
27.98	448.19
28.01	406.952
28.04	384.571
28.07	355.429
28.1	369.143
28.13	411.429
28.16	428.286
28.19	388
28.22	418.667
28.25	437.81
28.28	410.19
28.31	386.19
28.34	388.19
28.37	400.952
28.4	387.048
28.43	393.905
28.46	385.81
28.49	370.381
28.52	367.429
28.55	376.762
28.58	399.429
28.61	385.714
28.64	348.571
28.67	344.667
28.7	366.762
28.73	374.19
28.76	343.333
28.79	346.286
28.82	342
28.85	334
28.88	303.905
28.91	330.19
28.94	339.143
28.97	353.143
29	333.429
29.03	341.238
29.06	338.571
29.09	348
29.12	346.286
29.15	334.857
29.18	326.762
29.21	314.762
29.24	323.81
29.27	356.667
29.3	392.952
29.33	378.857
29.36	377.714
29.39	442.19
29.42	495.714
29.45	508.762
29.48	554
29.51	707.238
29.54	861.905
29.57	994.381
29.6	1167.14
29.63	1395.43
29.66	1552.48
29.69	1524.67
29.72	1409.81
29.75	1190.38
29.78	969.81
29.81	725.905
29.84	583.905
29.87	477.143
29.9	412.857
29.93	353.143
29.96	320
29.99	319.238
30.02	361.619
30.05	387.048
30.08	386.667
30.11	347.238
30.14	339.238
30.17	336.952
30.2	339.429
30.23	324.667
30.26	308.857
30.29	308.857
30.32	312.857
30.35	315.238
30.38	296.476
30.41	266.571
30.44	260.095
30.47	286.667
30.5	287.619
30.53	282.857
30.56	274.476
30.59	285.333
30.62	288
30.65	284.19
30.68	266.095
30.71	262
30.74	261.048
30.77	255.333
30.8	260.286
30.83	258.19
30.86	248.571
30.89	243.048
30.92	250
30.95	247.238
30.98	277.429
31.01	335.143
31.04	385.429
31.07	411.429
31.1	443.333
31.13	523.524
31.16	659.524
31.19	804.571
31.22	883.429
31.25	884.762
31.28	789.619
31.31	653.429
31.34	510.857
31.37	408.667
31.4	314
31.43	289.81
31.46	292.762
31.49	326.095
31.52	326.286
31.55	306.19
31.58	264.19
31.61	257.333
31.64	269.714
31.67	285.429
31.7	294.19
31.73	290.667
31.76	287.905
31.79	295.143
31.82	286
31.85	268.476
31.88	282.381
31.91	319.524
31.94	339.619
31.97	356
32	350.19
32.03	327.619
32.06	301.429
32.09	302.952
32.12	286.857
32.15	250.857
32.18	231.048
32.21	225.238
32.24	242.952
32.27	245.619
32.3	229.81
32.33	217.905
32.36	225.619
32.39	236.667
32.42	238.857
32.45	250.19
32.48	253.143
32.51	247.714
32.54	235.524
32.57	222.571
32.6	225.619
32.63	233.429
32.66	247.238
32.69	237.524
32.72	248.857
32.75	238.857
32.78	233.048
32.81	216.571
32.84	229.143
32.87	215.905
32.9	202.571
32.93	197.81
32.96	209.048
32.99	208.762
33.02	202.762
33.05	197.048
33.08	213.714
33.11	225.524
33.14	219.333
33.17	214.571
33.2	220.667
33.23	206
33.26	187.524
33.29	183.429
33.32	185.238
33.35	185.714
33.38	197.143
33.41	208.857
33.44	204.667
33.47	209.143
33.5	212.762
33.53	205.333
33.56	196.857
33.59	201.143
33.62	221.143
33.65	228.286
33.68	222.571
33.71	211.81
33.74	227.524
33.77	236.095
33.8	236.762
33.83	226.095
33.86	210.571
33.89	196.857
33.92	216.667
33.95	246.286
33.98	245.429
34.01	226.286
34.04	220.667
34.07	209.333
34.1	188.667
34.13	172.095
34.16	187.333
34.19	211.143
34.22	206.476
34.25	202.381
34.28	198.571
34.31	216.19
34.34	222.095
34.37	242.857
34.4	242.952
34.43	204.952
34.46	192.476
34.49	216.095
34.52	248.952
34.55	244.476
34.58	258
34.61	258.952
34.64	256.571
34.67	257.905
34.7	269.81
34.73	290.19
34.76	312.381
34.79	309.905
34.82	290.381
34.85	293.429
34.88	302.952
34.91	304.667
34.94	303.333
34.97	322.095
35	329.905
35.03	304
35.06	268.857
35.09	267.524
35.12	278.476
35.15	282
35.18	281.333
35.21	270.857
35.24	268.667
35.27	290.286
35.3	308.095
35.33	294.381
35.36	273.905
35.39	276.381
35.42	288
35.45	290.19
35.48	254.095
35.51	240.857
35.54	244.286
35.57	270.571
35.6	262.095
35.63	259.905
35.66	251.333
35.69	253.238
35.72	238.476
35.75	226.667
35.78	235.524
35.81	267.619
35.84	291.905
35.87	274.286
35.9	261.048
35.93	233.714
35.96	226
35.99	229.429
36.02	247.905
36.05	242.381
36.08	245.714
36.11	308.095
36.14	356.571
36.17	373.905
36.2	350
36.23	369.619
36.26	373.333
36.29	360.857
36.32	320.952
36.35	310.857
36.38	302.476
36.41	285.333
36.44	255.333
36.47	243.048
36.5	253.429
36.53	265.333
36.56	280.762
36.59	296.762
36.62	339.143
36.65	388.952
36.68	439.143
36.71	494.667
36.74	569.905
36.77	645.048
36.8	674.571
36.83	643.524
36.86	582
36.89	500.762
36.92	401.143
36.95	312.571
36.98	255.143
37.01	232.857
37.04	228.19
37.07	242.762
37.1	240.762
37.13	238.476
37.16	241.333
37.19	239.905
37.22	232.667
37.25	216.952
37.28	219.81
37.31	237.905
37.34	253.143
37.37	256.476
37.4	246.571
37.43	227.048
37.46	211.333
37.49	219.81
37.52	227.524
37.55	212.952
37.58	208.857
37.61	214.476
37.64	242.286
37.67	248.381
37.7	250.952
37.73	260.095
37.76	252.952
37.79	232.381
37.82	225.333
37.85	234.19
37.88	230.095
37.91	235.429
37.94	232.762
37.97	230.857
38	226.095
38.03	229.81
38.06	216.476
38.09	220.952
38.12	227.238
38.15	226.762
38.18	215.429
38.21	205.238
38.24	214
38.27	218.476
38.3	194.762
38.33	185.333
38.36	202.952
38.39	216.857
38.42	196.857
38.45	175.429
38.48	165.619
38.51	167.81
38.54	194.286
38.57	207.714
38.6	203.333
38.63	181.429
38.66	186.476
38.69	198.095
38.72	192.857
38.75	178.762
38.78	184
38.81	184.19
38.84	167.81
38.87	169.714
38.9	188.476
38.93	192.286
38.96	173.143
38.99	172.381
39.02	177.619
39.05	191.143
39.08	181.714
39.11	168.952
39.14	151.143
39.17	156.19
39.2	172.952
39.23	187.81
39.26	193.905
39.29	189.048
39.32	181.238
39.35	181.333
39.38	206.286
39.41	225.524
39.44	237.143
39.47	245.238
39.5	272.857
39.53	291.714
39.56	311.333
39.59	337.333
39.62	400.286
39.65	476.476
39.68	548.19
39.71	552.286
39.74	532.667
39.77	480.762
39.8	410.381
39.83	343.81
39.86	311.714
39.89	295.619
39.92	256.381
39.95	221.524
39.98	192
40.01	184.667
40.04	181.619
40.07	181.714
40.1	202.667
40.13	223.048
40.16	224.857
40.19	201.524
40.22	198.667
40.25	199.619
40.28	211.714
40.31	210.286
40.34	213.714
40.37	228.857
40.4	236.381
40.43	239.333
40.46	259.429
40.49	318.857
40.52	355.048
40.55	380.476
40.58	366
40.61	328.762
40.64	283.619
40.67	268.286
40.7	232.857
40.73	186
40.76	165.429
40.79	173.143
40.82	176.381
40.85	169.524
40.88	168
40.91	176.476
40.94	183.81
40.97	183.048
41	168
41.03	163.238
41.06	172.381
41.09	186.095
41.12	196.476
41.15	208.286
41.18	211.333
41.21	201.429
41.24	187.714
41.27	194.381
41.3	214.286
41.33	230.286
41.36	220.19
41.39	207.048
41.42	215.143
41.45	233.143
41.48	228
41.51	200.095
41.54	182.571
41.57	175.429
41.6	167.81
41.63	167.619
41.66	176
41.69	174.381
41.72	164
41.75	163.333
41.78	172.762
41.81	170.952
41.84	179.81
41.87	192.19
41.9	193.619
41.93	178.476
41.96	175.524
41.99	173.524
42.02	160.571
42.05	152
42.08	167.048
42.11	187.048
42.14	189.429
42.17	182.667
42.2	175.905
42.23	178.571
42.26	173.048
42.29	181.429
42.32	190.381
42.35	193.81
42.38	179.524
42.41	182.667
42.44	194.476
42.47	192.19
42.5	198.667
42.53	223.81
42.56	264.381
42.59	311.429
42.62	366.571
42.65	385.905
42.68	385.238
42.71	414.762
42.74	434.095
42.77	391.238
42.8	313.81
42.83	280.381
42.86	264.762
42.89	230
42.92	182
42.95	159.81
42.98	171.143
43.01	187.619
43.04	187.81
43.07	178.667
43.1	175.524
43.13	176.667
43.16	181.429
43.19	190.857
43.22	183.905
43.25	176.952
43.28	199.81
43.31	239.714
43.34	258.952
43.37	271.238
43.4	306.19
43.43	323.238
43.46	312.19
43.49	300.952
43.52	298.952
43.55	269.333
43.58	243.524
43.61	225.048
43.64	212.19
43.67	205.429
43.7	213.333
43.73	201.429
43.76	177.619
43.79	170.571
43.82	158.095
43.85	140.19
43.88	142.571
43.91	178.095
43.94	190.762
43.97	169.905
44	150.952
44.03	166.952
44.06	178.381
44.09	173.81
44.12	155.905
44.15	162
44.18	178.952
44.21	191.905
44.24	181.714
44.27	176.476
44.3	171.714
44.33	184.286
44.36	195.714
44.39	210
44.42	198.095
44.45	186.286
44.48	167.429
44.51	149.905
44.54	147.238
44.57	158.952
44.6	163.524
44.63	160.571
44.66	153.238
44.69	156.762
44.72	153.619
44.75	158.19
44.78	148.762
44.81	154.381
44.84	163.429
44.87	172.286
44.9	168.286
44.93	170.381
44.96	172.381
44.99	177.333
45.02	175.429
45.05	176.762
45.08	183.905
45.11	198.571
45.14	206.952
45.17	199.619
45.2	190.095
45.23	205.238
45.26	215.905
45.29	208.095
45.32	187.143
45.35	183.333
45.38	183.429
45.41	176.19
45.44	159.524
45.47	148.667
45.5	171.524
45.53	194.952
45.56	210.286
45.59	205.524
45.62	221.238
45.65	240.571
45.68	257.81
45.71	244.667
45.74	230.095
45.77	229.238
45.8	227.238
45.83	228.667
45.86	226.381
45.89	229.238
45.92	244.667
45.95	275.238
45.98	313.619
46.01	338.095
46.04	363.81
46.07	369.619
46.1	348.476
46.13	300.952
46.16	259.714
46.19	260.571
46.22	259.238
46.25	231.238
46.28	198.857
46.31	197.333
46.34	202.286
46.37	170.762
46.4	150
46.43	153.333
46.46	170.762
46.49	172.381
46.52	177.429
46.55	184.476
46.58	168.667
46.61	161.524
46.64	163.333
46.67	160.762
46.7	150
46.73	149.238
46.76	150.286
46.79	147.619
46.82	153.238
46.85	162.571
46.88	159.619
46.91	148.095
46.94	132.19
46.97	136
47	150.381
47.03	167.333
47.06	167.333
47.09	171.048
47.12	176.571
47.15	176.857
47.18	162.286
47.21	153.048
47.24	172.667
47.27	203.429
47.3	222.476
47.33	227.905
47.36	233.238
47.39	235.81
47.42	243.524
47.45	255.714
47.48	243.143
47.51	204.857
47.54	191.048
47.57	208.952
47.6	223.524
47.63	238.286
47.66	281.429
47.69	324.19
47.72	329.429
47.75	327.81
47.78	340.667
47.81	334.762
47.84	314.571
47.87	307.429
47.9	276.381
47.93	241.905
47.96	241.714
47.99	250.19
48.02	215.524
48.05	195.238
48.08	192.095
48.11	176
48.14	151.429
48.17	150.571
48.2	153.524
48.23	150
48.26	150.095
48.29	162.19
48.32	176.095
48.35	172.667
48.38	166.286
48.41	171.143
48.44	161.81
48.47	159.238
48.5	162.571
48.53	180.19
48.56	188.381
48.59	202.857
48.62	219.619
48.65	253.714
48.68	288.857
48.71	308.571
48.74	310.952
48.77	324.952
48.8	325.905
48.83	294.19
48.86	277.714
48.89	282.19
48.92	268.286
48.95	211.619
48.98	175.524
49.01	166.381
49.04	163.048
49.07	160.286
49.1	150.19
49.13	139.238
49.16	142.571
49.19	162.762
49.22	168.952
49.25	167.81
49.28	162.571
49.31	151.333
49.34	138.286
49.37	142.095
49.4	152.762
49.43	154.476
49.46	156.667
49.49	158
49.52	167.143
49.55	166.952
49.58	146.952
49.61	131.143
49.64	131.048
49.67	139.048
49.7	156
49.73	173.238
49.76	176.667
49.79	166
49.82	157.143
49.85	154.667
49.88	169.905
49.91	186.286
49.94	193.81
49.97	185.81
50	180
50.03	179.333
50.06	202.381
50.09	203.524
50.12	188.476
50.15	199.429
50.18	264.286
50.21	342.667
50.24	419.714
50.27	489.524
50.3	521.714
50.33	535.81
50.36	537.429
50.39	564.286
50.42	592
50.45	587.143
50.48	492.476
50.51	402.19
50.54	375.048
50.57	384.381
50.6	381.905
50.63	391.429
50.66	449.143
50.69	548
50.72	617.714
50.75	622.762
50.78	566.667
50.81	493.81
50.84	429.81
50.87	393.238
50.9	360.571
50.93	318.571
50.96	272.762
50.99	235.619
51.02	222.857
51.05	223.524
51.08	208.476
51.11	181.524
51.14	174.857
51.17	182
51.2	177.524
51.23	166.762
51.26	176.762
51.29	176
51.32	170.952
51.35	176.286
51.38	198.286
51.41	200
51.44	178.762
51.47	163.905
51.5	160.667
51.53	152.952
51.56	131.81
51.59	125.048
51.62	128.19
51.65	125.619
51.68	120.857
51.71	121.619
51.74	125.619
51.77	128
51.8	125.524
51.83	122.286
51.86	133.714
51.89	138.571
51.92	144.286
51.95	143.333
51.98	134.952
52.01	124.762
52.04	124.381
52.07	136.667
52.1	142.095
52.13	138.762
52.16	123.238
52.19	120.286
52.22	125.143
52.25	122
52.28	123.714
52.31	130.095
52.34	139.619
52.37	148.571
52.4	147.333
52.43	134.095
52.46	118.19
52.49	113.714
52.52	109.905
52.55	123.238
52.58	137.619
52.61	139.143
52.64	120.857
52.67	107.238
52.7	117.048
52.73	146.095
52.76	164.857
52.79	153.048
52.82	129.81
52.85	127.333
52.88	131.429
52.91	132.952
52.94	131.333
52.97	138.095
53	131.524
53.03	122.095
53.06	117.429
53.09	130.095
53.12	142.952
53.15	149.143
53.18	156.857
53.21	162
53.24	153.619
53.27	145.238
53.3	143.619
53.33	140.095
53.36	136.476
53.39	145.714
53.42	161.238
53.45	169.619
53.48	166.667
53.51	144.667
53.54	126.762
53.57	135.429
53.6	148.286
53.63	151.048
53.66	142.952
53.69	150.381
53.72	163.048
53.75	167.333
53.78	162.667
53.81	164.19
53.84	165.333
53.87	168.381
53.9	167.81
53.93	161.143
53.96	136.667
53.99	126.762
54.02	134.381
54.05	157.048
54.08	170.952
54.11	165.238
54.14	159.429
54.17	162
54.2	160.571
54.23	151.524
54.26	142.571
54.29	141.333
54.32	142.095
54.35	144.952
54.38	149.619
54.41	163.238
54.44	169.619
54.47	166.857
54.5	160.667
54.53	156.19
54.56	150.571
54.59	151.048
54.62	158.476
54.65	159.238
54.68	154.857
54.71	144.952
54.74	141.333
54.77	155.524
54.8	179.524
54.83	188.286
54.86	163.81
54.89	158.667
54.92	188.19
54.95	224
54.98	247.143
55.01	268.667
55.04	320.286
55.07	398.19
55.1	508.571
55.13	591.905
55.16	622.381
55.19	558.095
55.22	476.476
55.25	432.476
55.28	425.048
55.31	376
55.34	304.667
55.37	251.905
55.4	225.524
55.43	208.571
55.46	215.714
55.49	247.143
55.52	288.095
55.55	306
55.58	293.333
55.61	252.952
55.64	232
55.67	241.524
55.7	256.286
55.73	244.762
55.76	225.333
55.79	208
55.82	189.714
55.85	176.476
55.88	170.762
55.91	169.81
55.94	150
55.97	133.048
56	148.476
56.03	184.762
56.06	178.952
56.09	150.381
56.12	141.524
56.15	163.143
56.18	174.571
56.21	176.476
56.24	168.571
56.27	164.762
56.3	163.905
56.33	159.048
56.36	154.286
56.39	161.714
56.42	174.571
56.45	180.095
56.48	180.857
56.51	174
56.54	164.381
56.57	153.714
56.6	154
56.63	162
56.66	170.952
56.69	163.333
56.72	154.571
56.75	168.381
56.78	179.143
56.81	189.238
56.84	206.857
56.87	221.238
56.9	201.143
56.93	167.524
56.96	156
56.99	154.762
57.02	154.286
57.05	153.905
57.08	165.524
57.11	179.524
57.14	175.333
57.17	157.048
57.2	154.667
57.23	170.571
57.26	178.952
57.29	171.429
57.32	163.81
57.35	160.952
57.38	160.476
57.41	160.571
57.44	151.333
57.47	145.333
57.5	155.905
57.53	181.905
57.56	200.476
57.59	197.714
57.62	201.619
57.65	231.714
57.68	244
57.71	226.19
57.74	205.81
57.77	203.524
57.8	188.857
57.83	173.429
57.86	175.905
57.89	178.381
57.92	173.238
57.95	162.952
57.98	167.905
58.01	174.667
58.04	167.905
58.07	148.19
58.1	145.429
58.13	148.857
58.16	142.381
58.19	134.19
58.22	147.81
58.25	159.048
58.28	157.524
58.31	152.571
58.34	155.238
58.37	162.286
58.4	152.286
58.43	136.857
58.46	133.048
58.49	155.048
58.52	172.667
58.55	167.143
58.58	154.381
58.61	146.762
58.64	153.238
58.67	155.429
58.7	146.857
58.73	134.381
58.76	131.238
58.79	140.667
58.82	142.952
58.85	141.143
58.88	133.619
58.91	129.714
58.94	131.714
58.97	133.81
59	133.905
59.03	141.238
59.06	150.667
59.09	152
59.12	144.476
59.15	138.286
59.18	129.429
59.21	126.476
59.24	136.667
59.27	146.857
59.3	144.19
59.33	133.333
59.36	126.095
59.39	135.714
59.42	151.238
59.45	151.619
59.48	131.143
59.51	120.667
59.54	126.571
59.57	142
59.6	156.381
59.63	163.524
59.66	163.143
59.69	163.333
59.72	164.667
59.75	162
59.78	154.095
59.81	148.952
59.84	148.286
59.87	162.857
59.9	190.286
59.93	212.857
59.96	236.667
59.99	261.143
60.02	301.905
60.05	338.476
60.08	363.81
60.11	370.381
60.14	377.714
60.17	410.857
60.2	432.381
60.23	413.619
60.26	367.714
60.29	341.333
60.32	327.429
60.35	314.857
60.38	299.619
60.41	270.476
60.44	232.952
60.47	197.905
60.5	173.714
60.53	154.667
60.56	152.286
60.59	159.714
60.62	168.571
60.65	165.524
60.68	153.905
60.71	148.952
60.74	155.238
60.77	164.952
60.8	183.524
60.83	198.952
60.86	194.952
60.89	185.238
60.92	192.095
60.95	204.952
60.98	215.714
61.01	224
61.04	226.19
61.07	214.667
61.1	206.476
61.13	196.286
61.16	190.095
61.19	185.81
61.22	179.905
61.25	172
61.28	187.714
61.31	215.333
61.34	215.143
61.37	192.476
61.4	178.476
61.43	187.048
61.46	201.905
61.49	217.714
61.52	232.381
61.55	235.905
61.58	226.19
61.61	205.81
61.64	206.857
61.67	211.714
61.7	202.476
61.73	192.762
61.76	195.905
61.79	194.381
61.82	192.476
61.85	204.571
61.88	218.381
61.91	199.238
61.94	168.19
61.97	165.238
62	190
[truncated: 766 more rows]
