# Supplementary material for: Kinetics thermodynamics and adsorption study of raw treated diatomite as a sustainable adsorbent for crystal violet dye
Source: Sci Rep. 2025 Jul 1;15:21991. doi: 10.1038/s41598-025-05787-3 (PMC12217334; doi:10.1038/s41598-025-05787-3)
Supplement: Supplementary file 2 — Supplementary Material 2 [file 41598_2025_5787_MOESM2_ESM.xlsx]

## Sheet: DT
2theta	Intensity
2.06	560.429
2.09	562.571
2.12	532.714
2.15	545.429
2.18	592.143
2.21	611.714
2.24	599.429
2.27	585.571
2.3	559.857
2.33	531.429
2.36	514.286
2.39	539.857
2.42	540.857
2.45	525.714
2.48	468.571
2.51	482.143
2.54	508.286
2.57	524.714
2.6	473.857
2.63	490.286
2.66	533.429
2.69	490.143
2.72	418.286
2.75	422.429
2.78	477.857
2.81	474.286
2.84	429
2.87	401.286
2.9	411.286
2.93	494
2.96	518.571
2.99	498.571
3.02	426
3.05	439.857
3.08	432.143
3.11	449.857
3.14	431.143
3.17	460.714
3.2	460.571
3.23	448
3.26	414.857
3.29	421.714
3.32	455.857
3.35	496.429
3.38	500.286
3.41	475.286
3.44	441.857
3.47	454
3.5	497.714
3.53	487
3.56	443.143
3.59	434.571
3.62	450
3.65	440.286
3.68	419.429
3.71	435.286
3.74	462.714
3.77	473.571
3.8	479.286
3.83	463.857
3.86	445.143
3.89	415.571
3.92	414.571
3.95	449.286
3.98	480.429
4.01	490.571
4.04	452
4.07	458.714
4.1	448.286
4.13	434.714
4.16	394
4.19	358
4.22	359.571
4.25	408.714
4.28	445.143
4.31	415.571
4.34	410
4.37	432
4.4	452
4.43	422.429
4.46	409
4.49	397.857
4.52	393.429
4.55	379
4.58	357.857
4.61	329.857
4.64	329.429
4.67	357.857
4.7	390
4.73	398
4.76	406.143
4.79	364.429
4.82	328.143
4.85	315.714
4.88	307
4.91	280.857
4.94	312.143
4.97	344.286
5	332.857
5.03	289.714
5.06	302.429
5.09	294.429
5.12	282.857
5.15	307.571
5.18	315.857
5.21	296.429
5.24	275.143
5.27	303.286
5.3	302.429
5.33	298.143
5.36	285.143
5.39	263.857
5.42	241.714
5.45	247.571
5.48	262.429
5.51	253.571
5.54	223.857
5.57	222
5.6	228.571
5.63	235.857
5.66	254.286
5.69	264
5.72	231.571
5.75	201
5.78	210.714
5.81	206
5.84	192.429
5.87	197.429
5.9	219.143
5.93	206
5.96	184.143
5.99	162.143
6.02	164.857
6.05	185.429
6.08	225
6.11	209.857
6.14	185.429
6.17	166.857
6.2	187.571
6.23	190.143
6.26	173.143
6.29	133.143
6.32	140.714
6.35	182.143
6.38	188.571
6.41	172.571
6.44	157.857
6.47	159.857
6.5	182.714
6.53	213.714
6.56	209.714
6.59	185.571
6.62	175.714
6.65	163.286
6.68	148
6.71	158.143
6.74	153.571
6.77	138.857
6.8	127.286
6.83	157.714
6.86	174.286
6.89	173.857
6.92	162.143
6.95	165.429
6.98	166.143
7.01	157.143
7.04	142.429
7.07	146.857
7.1	165.714
7.13	188
7.16	173
7.19	144.857
7.22	150.286
7.25	172
7.28	155.857
7.31	127.857
7.34	133.143
7.37	151.714
7.4	136.857
7.43	109.714
7.46	120
7.49	138.857
7.52	146.714
7.55	152.571
7.58	167.143
7.61	147.143
7.64	134.143
7.67	135.286
7.7	157.714
7.73	150.571
7.76	137
7.79	124.286
7.82	151.571
7.85	169.857
7.88	173.143
7.91	159.714
7.94	150.286
7.97	134.714
8	150.857
8.03	167.571
8.06	156.429
8.09	146.571
8.12	145
8.15	179.571
8.18	193.571
8.21	196.286
8.24	180.429
8.27	162.714
8.3	153.429
8.33	147.286
8.36	175.571
8.39	181.714
8.42	202.286
8.45	208.571
8.48	195.143
8.51	159.714
8.54	164.714
8.57	167.429
8.6	180.714
8.63	169.571
8.66	175.714
8.69	177.571
8.72	217.429
8.75	200.571
8.78	145.286
8.81	125.571
8.84	159.714
8.87	205.143
8.9	180.429
8.93	157.857
8.96	160
8.99	162.571
9.02	134.857
9.05	133
9.08	146
9.11	138.571
9.14	114.571
9.17	113.571
9.2	110
9.23	102.143
9.26	115.714
9.29	128
9.32	148.857
9.35	138
9.38	136.429
9.41	120.714
9.44	119.714
9.47	132.571
9.5	133
9.53	115.286
9.56	87.7143
9.59	89.8571
9.62	106.143
9.65	109.714
9.68	108.429
9.71	101.571
9.74	110
9.77	106
9.8	104.571
9.83	103.143
9.86	114.857
9.89	116.571
9.92	98
9.95	87.1429
9.98	92.4286
10.01	109.714
10.04	120.714
10.07	103.143
10.1	78.2857
10.13	63.8571
10.16	81.5714
10.19	104.429
10.22	113.571
10.25	95.5714
10.28	88
10.31	105
10.34	103.429
10.37	96.2857
10.4	87.5714
10.43	91.4286
10.46	87
10.49	100.571
10.52	106.857
10.55	104.286
10.58	90.2857
10.61	113.429
10.64	118.286
10.67	125.429
10.7	118.286
10.73	119.143
10.76	106.571
10.79	101.286
10.82	112.429
10.85	126.143
10.88	131.857
10.91	124.571
10.94	93.5714
10.97	85.2857
11	82.8571
11.03	101.857
11.06	104.571
11.09	105.714
11.12	96.7143
11.15	105.286
11.18	104
11.21	99.2857
11.24	91
11.27	100
11.3	109
11.33	102.429
11.36	88.7143
11.39	84.5714
11.42	107.857
11.45	110.714
11.48	93.4286
11.51	73.7143
11.54	75.1429
11.57	85.2857
11.6	86.1429
11.63	93.7143
11.66	96.1429
11.69	108
11.72	106.286
11.75	119.429
11.78	120.714
11.81	117.857
11.84	102.143
11.87	99.2857
11.9	101.857
11.93	106
11.96	118.429
11.99	123
12.02	106.857
12.05	92.5714
12.08	104.571
12.11	107.286
12.14	105.286
12.17	102.714
12.2	107.571
12.23	111.286
12.26	124.571
12.29	132.857
12.32	133.429
12.35	113
12.38	121.143
12.41	123.286
12.44	142.857
12.47	136.143
12.5	136.429
12.53	113.714
12.56	119.857
12.59	109
12.62	92.1429
12.65	92.1429
12.68	104.143
12.71	94.4286
12.74	96.8571
12.77	116.714
12.8	130.286
12.83	122.714
12.86	110.857
12.89	102.286
12.92	101
12.95	101.429
12.98	84.2857
13.01	104.857
13.04	112.429
13.07	120.714
13.1	97.8571
13.13	100.714
13.16	104.143
13.19	113.143
13.22	111.429
13.25	107.857
13.28	105.714
13.31	119.571
13.34	123.143
13.37	131.857
13.4	117
13.43	111.571
13.46	86
13.49	86.5714
13.52	89.2857
13.55	101
13.58	106.143
13.61	136.143
13.64	147
13.67	135.714
13.7	107.429
13.73	99.5714
13.76	112.714
13.79	130.143
13.82	129.143
13.85	123.571
13.88	146.286
13.91	150.714
13.94	153.286
13.97	145.571
14	149.571
14.03	126.857
14.06	119.286
14.09	115.857
14.12	125.429
14.15	113
14.18	113.143
14.21	109.714
14.24	125.571
14.27	132.286
14.3	130.571
14.33	108.286
14.36	99.4286
14.39	121.429
14.42	122.143
14.45	107.286
14.48	97.1429
14.51	123.857
14.54	135.429
14.57	125.286
14.6	115.429
14.63	128.714
14.66	131.143
14.69	124.286
14.72	119.571
14.75	116.571
14.78	115.143
14.81	111.429
14.84	138.857
14.87	155.571
14.9	168.429
14.93	153
14.96	154.429
14.99	141
15.02	136.857
15.05	143.429
15.08	140.857
15.11	122
15.14	95.5714
15.17	115
15.2	163.286
15.23	168
15.26	132.429
15.29	125.429
15.32	144
15.35	156.143
15.38	144.714
15.41	148.857
15.44	138
15.47	166.286
15.5	162.143
15.53	173
15.56	169.286
15.59	175.286
15.62	160.857
15.65	169.571
15.68	172
15.71	160
15.74	146.714
15.77	153.429
15.8	174.143
15.83	172.286
15.86	133.286
15.89	115
15.92	155.429
15.95	178.429
15.98	186
16.01	165.714
16.04	166.429
16.07	180.143
16.1	211.143
16.13	195.143
16.16	164.429
16.19	159.429
16.22	140.143
16.25	125.143
16.28	121.571
16.31	142.857
16.34	159.857
16.37	187.143
16.4	173.286
16.43	191
16.46	221.714
16.49	222
16.52	175.857
16.55	167
16.58	176
16.61	180.286
16.64	196.286
16.67	193.714
16.7	158.143
16.73	155.857
16.76	194.143
16.79	193.857
16.82	188
16.85	188.714
16.88	187
16.91	161.714
16.94	175
16.97	200.857
17	205.143
17.03	204.571
17.06	192.429
17.09	219.143
17.12	202
17.15	229.143
17.18	249.286
17.21	264.714
17.24	213.143
17.27	197.143
17.3	195.571
17.33	188.429
17.36	207
17.39	241.714
17.42	240.286
17.45	211.143
17.48	214.714
17.51	211
17.54	207.429
17.57	219.714
17.6	238.857
17.63	245.143
17.66	258.857
17.69	253.857
17.72	246.143
17.75	253.571
17.78	273.143
17.81	275.857
17.84	295
17.87	302
17.9	281.143
17.93	257.714
17.96	266
17.99	256.714
18.02	263.571
18.05	291.143
18.08	302
18.11	297.429
18.14	282.571
18.17	265.143
18.2	224.143
18.23	245.571
18.26	256.571
18.29	275.714
18.32	271.714
18.35	286.571
18.38	275.714
18.41	269
18.44	219.571
18.47	226.714
18.5	276.143
18.53	310.143
18.56	289.571
18.59	275.714
18.62	281.571
18.65	301.143
18.68	326.429
18.71	323.143
18.74	296.571
18.77	283.571
18.8	312
18.83	327.857
18.86	321
18.89	305.571
18.92	313.143
18.95	345
18.98	337.571
19.01	300
19.04	282
19.07	311.714
19.1	300
19.13	300.714
19.16	319.429
19.19	327.286
19.22	299
19.25	312.429
19.28	333.571
19.31	351.571
19.34	345.714
19.37	349.286
19.4	372
19.43	403.429
19.46	403
19.49	439.429
19.52	468.429
19.55	491.571
19.58	440.857
19.61	407.857
19.64	436.857
19.67	484.143
19.7	541.143
19.73	528.857
19.76	578.857
19.79	589.857
19.82	575.714
19.85	563
19.88	582.143
19.91	603.571
19.94	551.857
19.97	567.286
20	556
20.03	547.714
20.06	517.143
20.09	540.286
20.12	533
20.15	556.286
20.18	533.571
20.21	522.571
20.24	470.714
20.27	501.286
20.3	552.143
20.33	563.714
20.36	506.143
20.39	492
20.42	532
20.45	541.571
20.48	496.857
20.51	443.571
20.54	470.571
20.57	531.143
20.6	582.429
20.63	559.571
20.66	552.143
20.69	522.143
20.72	528.857
20.75	550.286
20.78	611.429
20.81	727.571
20.84	816.857
20.87	900
20.9	956
20.93	1079.57
20.96	1087.43
20.99	1121.14
21.02	1004.43
21.05	860.857
21.08	665.429
21.11	593.571
21.14	558.857
21.17	545.571
21.2	509
21.23	470.571
21.26	498
21.29	495.714
21.32	461.857
21.35	507.286
21.38	535
21.41	495.714
21.44	446.571
21.47	487.429
21.5	529.286
21.53	510.143
21.56	484.714
21.59	467.714
21.62	476.429
21.65	467.143
21.68	471.143
21.71	478.857
21.74	476
21.77	492
21.8	551.571
21.83	560.429
21.86	518.143
21.89	491.714
21.92	477.286
21.95	466.429
21.98	433.857
22.01	518.429
22.04	533.429
22.07	508.143
22.1	450.714
22.13	548.714
22.16	576.714
22.19	494.286
22.22	425.429
22.25	464.429
22.28	513.571
22.31	527.429
22.34	510.143
22.37	474.429
22.4	487.571
22.43	486.286
22.46	475.714
22.49	471.286
22.52	497.714
22.55	481.286
22.58	496.286
22.61	554.857
22.64	557.571
22.67	498.857
22.7	530.714
22.73	560.286
22.76	542.143
22.79	451.857
22.82	457.571
22.85	456.714
22.88	526.429
22.91	549.286
22.94	512.143
22.97	498
23	517.286
23.03	596.857
23.06	642.857
23.09	698.571
23.12	727.714
23.15	785.143
23.18	830.429
23.21	802.429
23.24	763
23.27	706.429
23.3	640.286
23.33	556.429
23.36	509
23.39	465.143
23.42	437
23.45	420.714
23.48	473.714
23.51	460.143
23.54	472.714
23.57	452.143
23.6	471
23.63	446.714
23.66	442.857
23.69	403.714
23.72	395.857
23.75	407.857
23.78	420.714
23.81	383.571
23.84	394.857
23.87	418.571
23.9	454.286
23.93	437.571
23.96	449.286
23.99	413.571
24.02	409.714
24.05	383.571
24.08	421.857
24.11	408.571
24.14	442.571
24.17	422.571
24.2	432.429
24.23	447.571
24.26	477.857
24.29	423
24.32	395.571
24.35	385.857
24.38	409.571
24.41	408.286
24.44	400.143
24.47	423.429
24.5	453.714
24.53	450
24.56	408.286
24.59	401.571
24.62	349.429
24.65	336.429
24.68	392.143
24.71	400.429
24.74	395.857
24.77	420.143
24.8	411.857
24.83	357.714
24.86	392.857
24.89	428.571
24.92	394.714
24.95	381.143
24.98	408.143
25.01	371.429
25.04	345
25.07	359
25.1	397.143
25.13	420.571
25.16	432.143
25.19	396.571
25.22	350.429
25.25	361.857
25.28	397.571
25.31	391.143
25.34	374.571
25.37	369.857
25.4	396.429
25.43	387.143
25.46	370.143
25.49	364.429
25.52	371.429
25.55	374
25.58	369.143
25.61	375
25.64	353.714
25.67	338.857
25.7	318.857
25.73	363.286
25.76	378.286
25.79	402.429
25.82	380.143
25.85	370.429
25.88	377.286
25.91	396.143
25.94	380.286
25.97	328.571
26	296.429
26.03	293.857
26.06	294.857
26.09	342.429
26.12	363.571
26.15	363.286
26.18	335.857
26.21	345
26.24	364.714
26.27	379.429
26.3	434.143
26.33	432.857
26.36	468.429
26.39	435.429
26.42	449.714
26.45	466.857
26.48	507.286
26.51	491.143
26.54	637.857
26.57	843.143
26.6	1076.86
26.63	1266.71
26.66	1491.14
26.69	1705.29
26.72	1965.43
26.75	2091.86
26.78	2029.86
26.81	1756.14
26.84	1348
26.87	962.571
26.9	731.286
26.93	561.857
26.96	430.571
26.99	397.857
27.02	416.571
27.05	399.571
27.08	336.857
27.11	308.857
27.14	373.571
27.17	404.429
27.2	320.714
27.23	319.571
27.26	344.571
27.29	347.143
27.32	284.143
27.35	340.571
27.38	347
27.41	343.429
27.44	337.143
27.47	324.714
27.5	330
27.53	348
27.56	365.429
27.59	352
27.62	367.571
27.65	412.857
27.68	380
27.71	363.714
27.74	394
27.77	474.714
27.8	438.429
27.83	407.857
27.86	419.286
27.89	448.143
27.92	417.286
27.95	386.429
27.98	329.857
28.01	289.714
28.04	285.857
28.07	298.857
28.1	284.857
28.13	290.857
28.16	272.571
28.19	252.714
28.22	247.429
28.25	273.571
28.28	272.571
28.31	234.714
28.34	222.286
28.37	227.714
28.4	276.143
28.43	283.286
28.46	273
28.49	251.714
28.52	267.857
28.55	248.714
28.58	238.714
28.61	252
28.64	275
28.67	277.429
28.7	258.143
28.73	228.714
28.76	231.571
28.79	266.143
28.82	262
28.85	260.714
28.88	281.857
28.91	290.143
28.94	253.714
28.97	244
29	245.429
29.03	280.571
29.06	314.429
29.09	359.571
29.12	378
29.15	405.143
29.18	452.286
29.21	519.571
29.24	609.571
29.27	715.429
29.3	891.286
29.33	1118.71
29.36	1405.71
29.39	1944.71
29.42	2665
29.45	3321.71
29.48	3714.86
29.51	3899.57
29.54	3845
29.57	3525.57
29.6	3000
29.63	2386.43
29.66	1739.71
29.69	1264.86
29.72	914.857
29.75	702.714
29.78	536.143
29.81	480
29.84	437.857
29.87	394
29.9	379.571
29.93	348.571
29.96	344.429
29.99	356.286
30.02	350.857
30.05	274.143
30.08	246.857
30.11	243.286
30.14	284
30.17	281.714
30.2	279.143
30.23	254
30.26	243.429
30.29	216.143
30.32	223.143
30.35	236.857
30.38	238.857
30.41	239.429
30.44	266.714
30.47	267.714
30.5	256
30.53	251.714
30.56	259.857
30.59	271
30.62	276.143
30.65	261.857
30.68	252.429
30.71	297.714
30.74	344.571
30.77	396
30.8	437.571
30.83	508.857
30.86	534.857
30.89	575.857
30.92	641.714
30.95	736.857
30.98	805
31.01	851.857
31.04	883.143
31.07	890.143
31.1	850.286
31.13	762
31.16	640.143
31.19	522.143
31.22	400.429
31.25	315.286
31.28	269.143
31.31	241.143
31.34	212
31.37	224.143
31.4	241.286
31.43	250.429
31.46	264.429
31.49	276.857
31.52	283.286
31.55	298.429
31.58	362.857
31.61	358.143
31.64	319.143
31.67	258.286
31.7	233.143
31.73	220.286
31.76	217.571
31.79	211.143
31.82	193.429
31.85	219.286
31.88	213.143
31.91	176.286
31.94	161
31.97	179.143
32	199.143
32.03	204.286
32.06	214.714
32.09	225.571
32.12	226.286
32.15	210.714
32.18	186.571
32.21	172.429
32.24	167.714
32.27	174.429
32.3	177
32.33	180.286
32.36	183
32.39	187.286
32.42	191.714
32.45	197.714
32.48	189.714
32.51	178
32.54	148.714
32.57	132.714
32.6	148.571
32.63	165
32.66	156.714
32.69	160.714
32.72	190.429
32.75	197.429
32.78	164.714
32.81	153.286
32.84	150
32.87	156.714
32.9	154.571
32.93	174.429
32.96	177.571
32.99	155.143
33.02	173.286
33.05	197.143
33.08	186.286
33.11	144.571
33.14	141
33.17	169.714
33.2	197.857
33.23	227.571
33.26	223.857
33.29	207
33.32	198.286
33.35	197.714
33.38	197
33.41	188.429
33.44	173.429
33.47	152.571
33.5	153.286
33.53	174.286
33.56	194.429
33.59	200.857
33.62	189.571
33.65	185.143
33.68	176.429
33.71	165.143
33.74	165.571
33.77	167.143
33.8	158.571
33.83	149.143
33.86	160.429
33.89	166.571
33.92	167.571
33.95	170.429
33.98	179.143
34.01	187.143
34.04	173.429
34.07	179.857
34.1	174.571
34.13	178.571
34.16	166.714
34.19	192.857
34.22	193.286
34.25	187.857
34.28	166
34.31	168.571
34.34	185.857
34.37	185.714
34.4	197.143
34.43	204.571
34.46	232.286
34.49	218.571
34.52	244.571
34.55	242.429
34.58	230.429
34.61	220.714
34.64	229.714
34.67	238
34.7	280.714
34.73	334.286
34.76	330.286
34.79	274.429
34.82	265
34.85	307.571
34.88	307.714
34.91	283.714
34.94	274.429
34.97	305.857
35	316.143
35.03	296.429
35.06	268.571
35.09	232.429
35.12	251.857
35.15	258.857
35.18	285.286
35.21	285.286
35.24	283.571
35.27	252.857
35.3	228.286
35.33	215.571
35.36	221.143
35.39	245.571
35.42	254.286
35.45	257
35.48	238.857
35.51	213.857
35.54	189.714
35.57	186.143
35.6	182.857
35.63	178.857
35.66	192.143
35.69	208.143
35.72	212.571
35.75	221.429
35.78	225.857
35.81	232.857
35.84	257.143
35.87	278.714
35.9	274.857
35.93	286.857
35.96	323.286
35.99	383.429
36.02	466.143
36.05	537.429
36.08	591.571
36.11	636.714
36.14	641
36.17	566.857
36.2	485.571
36.23	422.714
36.26	368
36.29	330.143
36.32	309.429
36.35	275.714
36.38	236
36.41	229.714
36.44	246
36.47	261.429
36.5	256.857
36.53	254.714
36.56	279
36.59	314.143
36.62	341.571
36.65	349.429
36.68	356.714
36.71	345
36.74	315.286
36.77	283.571
36.8	250.571
36.83	235.714
36.86	223.143
36.89	207
36.92	188.143
36.95	188.714
36.98	186.429
37.01	175.286
37.04	160.571
37.07	166.857
37.1	208.714
37.13	216.857
37.16	190.429
37.19	173.286
37.22	196.714
37.25	204.857
37.28	216.714
37.31	229.286
37.34	230.714
37.37	223.571
37.4	222.143
37.43	216.714
37.46	209.857
37.49	205.571
37.52	213.857
37.55	199
37.58	187.429
37.61	194.286
37.64	195
37.67	178.571
37.7	186.857
37.73	201.429
37.76	177.571
37.79	182.143
37.82	201
37.85	218
37.88	202.143
37.91	190.571
37.94	176.714
37.97	185.429
38	192
38.03	176.143
38.06	161.571
38.09	143.286
38.12	151.429
38.15	157.857
38.18	166.857
38.21	144
38.24	142.429
38.27	138.714
38.3	152.571
38.33	156.714
38.36	157.571
38.39	140.429
38.42	153.571
38.45	172.143
38.48	184.857
38.51	168.429
38.54	163.286
38.57	164
38.6	165.286
38.63	161.143
38.66	152.571
38.69	149.429
38.72	142
38.75	135.286
38.78	128.571
38.81	128.143
38.84	141.857
38.87	135.857
38.9	155.286
38.93	163.857
38.96	159.857
38.99	138.857
39.02	154.571
39.05	169.857
39.08	165
39.11	161
39.14	173.286
39.17	175.571
39.2	177.857
39.23	200.714
39.26	247.143
39.29	262.571
39.32	270.714
39.35	313
39.38	410
39.41	495
39.44	580.143
39.47	673
39.5	775.429
39.53	872
39.56	957.286
39.59	963
39.62	876.571
39.65	744.857
39.68	612.571
39.71	484.571
39.74	391.429
39.77	318.143
39.8	240.286
39.83	175.286
39.86	163.857
39.89	166.571
39.92	166.286
39.95	178.286
39.98	202.714
40.01	193.286
40.04	189.143
40.07	199.286
40.1	190.286
40.13	161.143
40.16	142.286
40.19	142.571
40.22	161.857
40.25	191
40.28	201.286
40.31	183.286
40.34	171.286
40.37	204.571
40.4	247
40.43	242.429
40.46	202.429
40.49	185.714
40.52	189.143
40.55	187.571
40.58	171
40.61	165.857
40.64	160.429
40.67	152.571
40.7	152
40.73	166.714
40.76	168.429
40.79	142.857
40.82	141.143
40.85	140.857
40.88	126.286
40.91	124.571
40.94	151.286
40.97	180.571
41	179
41.03	181.429
41.06	195.429
41.09	214
41.12	224.714
41.15	232.857
41.18	255.571
41.21	269
41.24	248.571
41.27	218.286
41.3	210.286
41.33	221.286
41.36	202.714
41.39	161.286
41.42	139.857
41.45	160.714
41.48	192.429
41.51	203
41.54	181.857
41.57	146
41.6	121.714
41.63	129.571
41.66	147
41.69	168.429
41.72	198.857
41.75	208.857
41.78	176.286
41.81	131.857
41.84	120
41.87	126.143
41.9	123.714
41.93	125.571
41.96	142.857
41.99	165
42.02	165.286
42.05	156
42.08	146.571
42.11	145.429
42.14	151.714
42.17	180.143
42.2	195
42.23	200.857
42.26	192.143
42.29	199
42.32	209.571
42.35	223.571
42.38	225.571
42.41	222
42.44	223.714
42.47	238.857
42.5	299.143
42.53	327.429
42.56	296.286
42.59	252.286
42.62	258.143
42.65	265
42.68	248.714
42.71	228.857
42.74	209.143
42.77	168.429
42.8	137.143
42.83	151.714
42.86	169
42.89	157.143
42.92	139.857
42.95	153
42.98	151.857
43.01	151
43.04	177.286
43.07	213.714
43.1	244.857
43.13	285
43.16	365.429
43.19	451
43.22	572.286
43.25	707.143
43.28	781.714
43.31	764.571
43.34	712.429
43.37	650
43.4	527.429
43.43	419.571
43.46	371
43.49	358.571
43.52	294.429
43.55	229.571
43.58	200.714
43.61	186.857
43.64	170.286
43.67	171.714
43.7	155.714
43.73	123.857
43.76	112
43.79	135.714
43.82	155.571
43.85	156.857
43.88	144.286
43.91	124.143
43.94	123
43.97	135.429
44	138.571
44.03	121.286
44.06	113.143
44.09	120.143
44.12	141.571
44.15	140.429
44.18	126
44.21	116.429
44.24	134.857
44.27	147.857
44.3	138.714
44.33	148.286
44.36	157.857
44.39	152.286
44.42	131.286
44.45	127.857
44.48	133.429
44.51	132.286
44.54	140.714
44.57	151.857
44.6	171.429
44.63	165.571
44.66	151.857
44.69	135.714
44.72	159.571
44.75	173.143
44.78	167.857
44.81	142
44.84	134.143
44.87	131.286
44.9	149.714
44.93	172.286
44.96	183.429
44.99	178.714
45.02	177.143
45.05	172.429
45.08	164.143
45.11	166.857
45.14	179
45.17	186.286
45.2	175.857
45.23	146
45.26	131.286
45.29	142.714
45.32	159.857
45.35	155.143
45.38	160.143
45.41	155
45.44	136.143
45.47	126.714
45.5	136.857
45.53	148.571
45.56	152.286
45.59	159.714
45.62	166.286
45.65	167.714
45.68	159.714
45.71	161.714
45.74	192.571
45.77	212.143
45.8	230.857
45.83	248.857
45.86	282.714
45.89	302.857
45.92	294.286
45.95	271.714
45.98	250.571
46.01	225.286
46.04	200.429
46.07	187.143
46.1	171.286
46.13	145.143
46.16	137
46.19	140.857
46.22	147.571
46.25	142.286
46.28	125.143
46.31	108.286
46.34	121.857
46.37	142.714
46.4	149.571
46.43	134.571
46.46	139
46.49	155.143
46.52	172.286
46.55	159.286
46.58	144
46.61	143.429
46.64	146.714
46.67	144.143
46.7	127.143
46.73	125.714
46.76	125.286
46.79	132.429
46.82	145.286
46.85	150
46.88	150.286
46.91	148.714
46.94	163.286
46.97	169.143
47	171.286
47.03	183
47.06	193.143
47.09	199.286
47.12	207.429
47.15	248.143
47.18	305.286
47.21	346.143
47.24	344.143
47.27	327.571
47.3	335.143
47.33	366.571
47.36	393.714
47.39	391.571
47.42	380.143
47.45	377.429
47.48	391.571
47.51	447.429
47.54	559.714
47.57	632.429
47.6	648.714
47.63	651.143
47.66	659.286
47.69	607.857
47.72	569.857
47.75	545.571
47.78	494.714
47.81	396.286
47.84	323.857
47.87	286.714
47.9	257.286
47.93	218
47.96	180.857
47.99	172.571
48.02	185.429
48.05	187.286
48.08	168
48.11	152.571
48.14	176
48.17	204.714
48.2	205
48.23	181.714
48.26	189
48.29	212.571
48.32	236
48.35	255.429
48.38	289.571
48.41	314.429
48.44	341.429
48.47	388.286
48.5	464.571
48.53	572.429
48.56	656.429
48.59	696.143
48.62	723.714
48.65	733
48.68	695.857
48.71	630.429
48.74	579.429
48.77	526.143
48.8	425.857
48.83	348.143
48.86	307.857
48.89	295.714
48.92	236.286
48.95	183.857
48.98	173.857
49.01	190.714
49.04	197
49.07	183.429
49.1	164.571
49.13	142.429
49.16	114.571
49.19	107.714
49.22	125.286
49.25	141.571
49.28	144.714
49.31	149.571
49.34	149.857
49.37	149.857
49.4	138.857
49.43	118.429
49.46	99.2857
49.49	110.429
49.52	124.857
49.55	118.286
49.58	112.286
49.61	128.714
49.64	152
49.67	151.143
49.7	149.857
49.73	162.429
49.76	158.429
49.79	140.857
49.82	122.143
49.85	130.714
49.88	147.429
49.91	162.286
49.94	161.429
49.97	173.857
50	196.429
50.03	209.714
50.06	208.571
50.09	235.286
50.12	300.857
50.15	379.857
50.18	401.286
50.21	406
50.24	454.714
50.27	492.571
50.3	469.286
50.33	409.429
50.36	365
50.39	318
50.42	276.143
50.45	246.429
50.48	206.714
50.51	190.571
50.54	175.286
50.57	170.286
50.6	157.857
50.63	173.857
50.66	185.714
50.69	167.286
50.72	139.857
50.75	159.429
50.78	200
50.81	190.286
50.84	148.286
50.87	132
50.9	135.714
50.93	132.571
50.96	136.714
50.99	151.571
51.02	176.857
51.05	192.714
51.08	182.857
51.11	157.714
51.14	139.857
51.17	130.857
51.2	127.571
51.23	141.286
51.26	147.714
51.29	142.714
51.32	118.857
51.35	117.143
51.38	121.286
51.41	126.714
51.44	129.857
51.47	136.286
51.5	138.143
51.53	134.143
51.56	148
51.59	136.714
51.62	119.571
51.65	116.143
51.68	133.714
51.71	132.857
51.74	123.857
51.77	111.143
51.8	100.857
51.83	108.143
51.86	118.857
51.89	112.571
51.92	90.8571
51.95	96.4286
51.98	111.857
52.01	116.286
52.04	105.857
52.07	109.714
52.1	111.429
52.13	101.286
52.16	106.571
52.19	129.714
52.22	132.429
52.25	103.857
52.28	86.7143
52.31	96.2857
52.34	111.571
52.37	114.143
52.4	107.143
52.43	105.857
52.46	107.429
52.49	105.857
52.52	108
52.55	107.286
52.58	115.714
52.61	129.429
52.64	136.143
52.67	124.286
52.7	122.143
52.73	132.429
52.76	134.143
52.79	120.857
52.82	94.8571
52.85	87.4286
52.88	93
52.91	112.286
52.94	133
52.97	134.571
53	111.571
53.03	96.2857
53.06	112
53.09	127.571
53.12	115.571
53.15	93.1429
53.18	88.4286
53.21	104.429
53.24	103.714
53.27	76.1429
53.3	74.1429
53.33	108.143
53.36	146.571
53.39	152.143
53.42	138.286
53.45	120.857
53.48	111.714
53.51	123
53.54	131
53.57	131.857
53.6	135.429
53.63	145.714
53.66	149.286
53.69	141.571
53.72	122.857
53.75	108.143
53.78	100.571
53.81	109.429
53.84	118.571
53.87	130.429
53.9	139.714
53.93	151.143
53.96	148.714
53.99	122
54.02	109.429
54.05	128.286
54.08	155.286
54.11	154.571
54.14	138.857
54.17	120.714
54.2	106.286
54.23	111.429
54.26	134.429
54.29	150
54.32	136.571
54.35	121
54.38	122.143
54.41	118.429
54.44	104
54.47	103
54.5	114.714
54.53	125.286
54.56	127.714
54.59	133.857
54.62	125.714
54.65	126
54.68	130.714
54.71	142.143
54.74	147.857
54.77	159.714
54.8	160.571
54.83	164
54.86	176.571
54.89	217.714
54.92	236.714
54.95	214.571
54.98	191.714
55.01	187.857
55.04	194
55.07	196.286
55.1	201.857
55.13	199
55.16	181
55.19	165.571
55.22	158
55.25	156.857
55.28	149.714
55.31	147.143
55.34	158.286
55.37	156.571
55.4	132.429
55.43	127
55.46	155.714
55.49	182.714
55.52	180.143
55.55	170.857
55.58	166.571
55.61	166.857
55.64	155.571
55.67	131.286
55.7	119.857
55.73	139.429
55.76	156.571
55.79	145.429
55.82	136
55.85	135.714
55.88	125.714
55.91	114
55.94	114
55.97	127.571
56	141.286
56.03	150.714
56.06	147.571
56.09	131.143
56.12	126
56.15	141.286
56.18	158.143
56.21	150.429
56.24	133.429
56.27	139.286
56.3	144.714
56.33	133.429
56.36	128.571
56.39	131.286
56.42	134
56.45	139.143
56.48	165.857
56.51	178.571
56.54	182.714
56.57	179.857
56.6	171.571
56.63	177
56.66	208.571
56.69	247.571
56.72	236.714
56.75	210.857
56.78	195.714
56.81	195.714
56.84	180.429
56.87	184.429
56.9	209
56.93	215.714
56.96	180
56.99	140.143
57.02	126.714
57.05	122.286
57.08	115.143
57.11	116.286
57.14	132
57.17	147.571
57.2	149.429
57.23	151
57.26	158.714
57.29	169.857
57.32	182.571
57.35	240.857
57.38	308.571
57.41	333.857
57.44	313
57.47	309.143
57.5	345.714
57.53	388
57.56	391.571
57.59	362.429
57.62	320.857
57.65	283.143
57.68	272
57.71	261
57.74	212.714
57.77	167.857
57.8	168.429
57.83	178.429
57.86	166.571
57.89	161
57.92	154.429
57.95	145.857
57.98	138.429
58.01	140.714
58.04	156.857
58.07	169.857
58.1	159
58.13	133.143
58.16	134.286
58.19	147.143
58.22	154.429
58.25	165
58.28	188.286
58.31	186.143
58.34	154.143
58.37	129.857
58.4	120.571
58.43	119.286
58.46	115.857
58.49	116.143
58.52	112.143
58.55	110.857
58.58	121.286
58.61	124
58.64	120.143
58.67	121.286
58.7	123.571
58.73	121
58.76	117.429
58.79	118.714
58.82	126
58.85	133.571
58.88	130
58.91	118.857
58.94	119.143
58.97	121.571
59	127.714
59.03	127.714
59.06	107
59.09	79
59.12	69
59.15	86
59.18	107
59.21	112.286
59.24	112.429
59.27	126.143
59.3	138.143
59.33	132.286
59.36	128.286
59.39	134.143
59.42	137.571
59.45	128.143
59.48	116
59.51	114.571
59.54	138.857
59.57	148.857
59.6	143.571
59.63	134.143
59.66	128.571
59.69	131.143
59.72	142.286
59.75	156.714
59.78	154.571
59.81	149.571
59.84	145
59.87	153
59.9	170.714
59.93	195.857
59.96	240.571
59.99	310
60.02	363.143
60.05	362
60.08	332.286
60.11	318.429
60.14	304.286
60.17	269.286
60.2	235.143
60.23	219.857
60.26	205.429
60.29	184.571
60.32	181.429
60.35	183.571
60.38	167.857
60.41	134.286
60.44	104.857
60.47	112.429
60.5	141.429
60.53	158.143
60.56	164.571
60.59	181.857
60.62	197.429
60.65	195.143
60.68	194
60.71	221.143
60.74	265.714
60.77	288
60.8	285.429
60.83	283.571
60.86	288.714
60.89	279.286
60.92	254.714
60.95	247.571
60.98	241.571
61.01	257.143
61.04	258
61.07	248.286
61.1	234.143
61.13	221.143
61.16	219.143
61.19	232.571
61.22	250.429
61.25	238.143
61.28	215
61.31	216.714
61.34	219.857
61.37	223.857
61.4	237.571
61.43	254.429
61.46	255.429
61.49	248.857
61.52	245.714
61.55	251.429
61.58	248.571
61.61	227
61.64	206.143
61.67	199.714
61.7	213.143
61.73	227.857
61.76	234
61.79	221
61.82	201.571
61.85	190.857
61.88	194.286
61.91	212.857
61.94	219.429
61.97	212.714
62	199
[truncated: 766 more rows]
